# Supplementary material for: Pharmacological Targeting of Type H Endothelial Cells in Knee Osteoarthritis: From Molecular Signaling to Cellular Homeostasis
Source: Cells. 2026 Jul 22;15(14):1312. doi: 10.3390/cells15141312 (PMC13407103; doi:10.3390/cells15141312)
Supplement: Supplementary file 1 [file cells-15-01312-s001.zip]

Archive with 1 entries (1 files):
- cells-4398209-supplementary.pdf
